# Supplementary material for: Morpho-phylogenetic evidence uncovers new taxa of lignicolous freshwater Sordariomycetes from Yunnan and Guizhou provinces, China
Source: MycoKeys. 2026 Feb 5;128:97–124. doi: 10.3897/mycokeys.128.180553 (PMC12902769; doi:10.3897/mycokeys.128.180553)
Supplement: XML Treatment for Platytrachelaceae [file mycokeys.128.180553-treatment1.xml]

<!DOCTYPE tp:taxon-treatment
  PUBLIC "-//TaxonX//DTD Taxonomic Treatment Publishing DTD v0 20100105//EN" "tax-treatment-NSO.dtd">
<tp:taxon-treatment xmlns:tp="http://www.plazi.org/taxpub"><tp:treatment-meta><kwd-group><label>Taxon classification</label><kwd>
                <named-content content-type="kingdom">Fungi</named-content>
              </kwd><kwd>
                <named-content content-type="order">Sordariomycetes</named-content>
              </kwd><kwd>
                <named-content content-type="family">Platytrachelaceae</named-content>
              </kwd></kwd-group><mixed-citation publication-type="journal"><person-group><name><surname>Shen</surname><given-names>Hong-Wei</given-names></name><name><surname>Bao</surname><given-names>Dan-Feng</given-names></name><name><surname>Xiao</surname><given-names>Xing-Juan</given-names></name><name><surname>Bhat</surname><given-names>Jayarama Darbhe</given-names></name><name><surname>Lu</surname><given-names>Yong-Zhong</given-names></name><name><surname>Luo</surname><given-names>Zong-Long</given-names></name></person-group><article-title>Morpho-phylogenetic evidence uncovers new taxa of lignicolous freshwater <tp:taxon-name><tp:taxon-name-part taxon-name-part-type="class" reg="Sordariomycetes">Sordariomycetes</tp:taxon-name-part></tp:taxon-name> from Yunnan and Guizhou provinces, China</article-title><source>MycoKeys</source><day>05</day><month>02</month><year>2026</year><volume>128</volume><fpage>97</fpage><lpage>124</lpage><pub-id pub-id-type="doi">10.3897/mycokeys.128.180553</pub-id></mixed-citation></tp:treatment-meta><tp:nomenclature><tp:taxon-name>
              <object-id xmlns:xlink="http://www.w3.org/1999/xlink" content-type="arpha" xlink:type="simple">352BFA77-33B7-5926-9429-F6EB088D4552</object-id>
              <tp:taxon-name-part taxon-name-part-type="family" reg="Platytrachelaceae">Platytrachelaceae</tp:taxon-name-part>
              <object-id xmlns:xlink="http://www.w3.org/1999/xlink" xlink:type="simple">Fungal Names: FN 573256</object-id>
            </tp:taxon-name><tp:taxon-authority>H.W. Shen &amp; Z.L. Luo</tp:taxon-authority><tp:taxon-status xmlns:xlink="http://www.w3.org/1999/xlink" xlink:type="simple">fam. nov.</tp:taxon-status></tp:nomenclature><tp:treatment-sec sec-type="Etymology"><title>Etymology.</title><p>The family name <tp:taxon-name><tp:taxon-name-part taxon-name-part-type="family" reg="Platytrachelaceae">Platytrachelaceae</tp:taxon-name-part></tp:taxon-name>
 is derived from the type genus <italic><tp:taxon-name><tp:taxon-name-part taxon-name-part-type="genus" reg="Platytrachelon">Platytrachelon</tp:taxon-name-part></tp:taxon-name></italic>.</p></tp:treatment-sec><tp:treatment-sec sec-type="Type genus"><title>Type genus.</title><p><italic><tp:taxon-name><tp:taxon-name-part taxon-name-part-type="genus" reg="Platytrachelon">Platytrachelon</tp:taxon-name-part></tp:taxon-name></italic> Réblová, detailed description and illustrations by <xref ref-type="bibr" rid="B59">Réblová (2013)</xref>.</p></tp:treatment-sec><tp:treatment-sec sec-type="Description"><title>Description.</title><p><bold><italic>Saprobic</italic></bold> on decaying wood. <bold>Asexual morph</bold>: Hyphomycetous. <bold><italic>Mycelium</italic></bold> immersed to superficial, composed of pale brown to brown, septate, branched hyphae. <bold><italic>Conidiophores</italic></bold> semi-macronematous to macronematous, mononematous, cylindrical, septate, unbranched, or reduced to conidiogenous cells. <bold><italic>Conidiogenous cells</italic></bold> enteroblastic, mono- to polyblastic, phialidic, polytretic, integrated or discrete, terminal or intercalary, cylindrical, clavate, ampulliform, spherical, sympodial, with denticulate or collarette, proliferating or non-proliferating. <bold><italic>Conidia</italic></bold> solitary or in short chains, hyaline to dark brown, ellipsoidal, obovoid to cylindrical, obclavate to rostrate, falcate or filiform, aseptate to multi-septate, with or without a sheath and appendages. <bold>Sexual morph</bold>: <bold><italic>Ascomata</italic></bold> immersed to superficial, subglobose to globose, dark brown to black, uniloculate. <bold><italic>Necks</italic></bold> central, cylindrical, ostiolate. <bold><italic>Peridium</italic></bold> leathery, two-layered. <bold><italic>Paraphyses</italic></bold> hyaline, branched, septate. <bold><italic>Asci</italic></bold> 8-spored, unitunicate, cylindric-clavate, long pedicellate, with an apical annulus. <bold><italic>Ascospores</italic></bold> uniseriate, hyaline, fusiform, septate.</p></tp:treatment-sec><tp:treatment-sec sec-type="Accepted genera"><title>Accepted genera.</title><p><italic><tp:taxon-name><tp:taxon-name-part taxon-name-part-type="genus" reg="Aquimonospora">Aquimonospora</tp:taxon-name-part></tp:taxon-name></italic>, <italic><tp:taxon-name><tp:taxon-name-part taxon-name-part-type="genus" reg="Multiseptisporium">Multiseptisporium</tp:taxon-name-part></tp:taxon-name></italic>, <italic><tp:taxon-name><tp:taxon-name-part taxon-name-part-type="genus" reg="Paradiplococcium">Paradiplococcium</tp:taxon-name-part></tp:taxon-name></italic>, and <italic><tp:taxon-name><tp:taxon-name-part taxon-name-part-type="genus" reg="Platytrachelon">Platytrachelon</tp:taxon-name-part></tp:taxon-name></italic>.</p></tp:treatment-sec><tp:treatment-sec sec-type="Notes"><title>Notes.</title><p>The new family <tp:taxon-name><tp:taxon-name-part taxon-name-part-type="family" reg="Platytrachelaceae">Platytrachelaceae</tp:taxon-name-part></tp:taxon-name> is proposed to accommodate <italic><tp:taxon-name><tp:taxon-name-part taxon-name-part-type="genus" reg="Multiseptisporium">Multiseptisporium</tp:taxon-name-part></tp:taxon-name></italic> gen. nov. and three previously monotypic genera, <italic><tp:taxon-name><tp:taxon-name-part taxon-name-part-type="genus" reg="Aquimonospora">Aquimonospora</tp:taxon-name-part></tp:taxon-name></italic>, <italic><tp:taxon-name><tp:taxon-name-part taxon-name-part-type="genus" reg="Paradiplococcium">Paradiplococcium</tp:taxon-name-part></tp:taxon-name></italic>, and <italic><tp:taxon-name><tp:taxon-name-part taxon-name-part-type="genus" reg="Platytrachelon">Platytrachelon</tp:taxon-name-part></tp:taxon-name></italic>, which were formerly placed in <tp:taxon-name><tp:taxon-name-part taxon-name-part-type="subclass" reg="Diaporthomycetidae">Diaporthomycetidae</tp:taxon-name-part></tp:taxon-name> genera incertae sedis and <tp:taxon-name><tp:taxon-name-part taxon-name-part-type="class" reg="Sordariomycetes">Sordariomycetes</tp:taxon-name-part></tp:taxon-name> genera <italic>incertae sedis</italic> (<xref ref-type="bibr" rid="B34">Hyde et al. 2024</xref>). In our multi-gene phylogenetic analyses, these four genera consistently formed an independent clade, clearly distinct from all currently recognized families within <tp:taxon-name><tp:taxon-name-part taxon-name-part-type="subclass" reg="Diaporthomycetidae">Diaporthomycetidae</tp:taxon-name-part></tp:taxon-name> families <italic>incertae sedis</italic> (Fig. <xref ref-type="fig" rid="F1">1</xref>, Suppl. material <xref ref-type="supplementary-material" rid="S1">1</xref>: fig. S1). Consistent results were also recovered in single-gene maximum likelihood analyses, in which <tp:taxon-name><tp:taxon-name-part taxon-name-part-type="family" reg="Platytrachelaceae">Platytrachelaceae</tp:taxon-name-part></tp:taxon-name> repeatedly emerged as an independent lineage distinct from other families and orders within <tp:taxon-name><tp:taxon-name-part taxon-name-part-type="subclass" reg="Diaporthomycetidae">Diaporthomycetidae</tp:taxon-name-part></tp:taxon-name> (Suppl. material <xref ref-type="supplementary-material" rid="S1">1</xref>: figs S2–S6). However, due to relatively low support values for the backbone of this lineage, we tentatively place it in <tp:taxon-name><tp:taxon-name-part taxon-name-part-type="subclass" reg="Diaporthomycetidae">Diaporthomycetidae</tp:taxon-name-part></tp:taxon-name> families <italic>incertae sedis</italic>. The family is typified by the genus <italic><tp:taxon-name><tp:taxon-name-part taxon-name-part-type="genus" reg="Platytrachelon">Platytrachelon</tp:taxon-name-part></tp:taxon-name></italic>, which was introduced by <xref ref-type="bibr" rid="B59">Réblová (2013)</xref> to accommodate <italic><tp:taxon-name><tp:taxon-name-part taxon-name-part-type="genus" reg="Platytrachelon">P.</tp:taxon-name-part> <tp:taxon-name-part taxon-name-part-type="species" reg="abietis">abietis</tp:taxon-name-part></tp:taxon-name></italic> (formerly <italic><tp:taxon-name><tp:taxon-name-part taxon-name-part-type="genus" reg="Ceratosphaeria">Ceratosphaeria</tp:taxon-name-part> <tp:taxon-name-part taxon-name-part-type="species" reg="abietis">abietis</tp:taxon-name-part></tp:taxon-name></italic>), based on a combination of morphological characteristics and phylogenetic placement. <italic><tp:taxon-name><tp:taxon-name-part taxon-name-part-type="genus" reg="Platytrachelon">Platytrachelon</tp:taxon-name-part> <tp:taxon-name-part taxon-name-part-type="species" reg="abietis">abietis</tp:taxon-name-part></tp:taxon-name></italic> was originally described based on its sexual morph, and subsequent studies documented its asexual morph on PCA medium, including the presence of synanamorphs (<xref ref-type="bibr" rid="B59">Réblová 2013</xref>). Although <italic><tp:taxon-name><tp:taxon-name-part taxon-name-part-type="genus" reg="Platytrachelon">Platytrachelon</tp:taxon-name-part></tp:taxon-name></italic> remains monotypic, it is currently the only genus within <tp:taxon-name><tp:taxon-name-part taxon-name-part-type="family" reg="Platytrachelaceae">Platytrachelaceae</tp:taxon-name-part></tp:taxon-name> for which both sexual and asexual morphs have been documented. This morphological completeness supports the designation of <italic><tp:taxon-name><tp:taxon-name-part taxon-name-part-type="genus" reg="Platytrachelon">Platytrachelon</tp:taxon-name-part></tp:taxon-name></italic> as the type genus of <tp:taxon-name><tp:taxon-name-part taxon-name-part-type="family" reg="Platytrachelaceae">Platytrachelaceae</tp:taxon-name-part></tp:taxon-name>.</p></tp:treatment-sec><tp:treatment-sec><!--Section generated to contain objects referenced in tp:taxon-treatment.--><fig id="F1" position="float" orientation="portrait"><object-id xmlns:xlink="http://www.w3.org/1999/xlink" content-type="doi" xlink:type="simple">10.3897/mycokeys.128.180553.figure1</object-id><object-id xmlns:xlink="http://www.w3.org/1999/xlink" content-type="arpha" xlink:type="simple">DFEFF2DF-94F8-51E1-ADAF-51AD2962A153</object-id><label>Figure 1.</label><caption><p>Phylogram generated from maximum likelihood analysis based on a combined <abbrev xmlns:xlink="http://www.w3.org/1999/xlink" xlink:title="large subunit ribosomal RNA" xlink:type="simple">LSU</abbrev>, <abbrev xmlns:xlink="http://www.w3.org/1999/xlink" xlink:title="internal transcribed spacer" xlink:type="simple">ITS</abbrev>, <abbrev xmlns:xlink="http://www.w3.org/1999/xlink" xlink:title="small subunit ribosomal RNA" xlink:type="simple">SSU</abbrev>, <italic>rpb</italic>2, and <italic>tef</italic>1-α sequence dataset representing <tp:taxon-name><tp:taxon-name-part taxon-name-part-type="class" reg="Sordariomycetes">Sordariomycetes</tp:taxon-name-part></tp:taxon-name>. A total of 129 strains are included in the combined analyses, comprising 4,056 characters, including gaps (753 characters for <abbrev xmlns:xlink="http://www.w3.org/1999/xlink" xlink:title="large subunit ribosomal RNA" xlink:type="simple">LSU</abbrev>, 491 characters for <abbrev xmlns:xlink="http://www.w3.org/1999/xlink" xlink:title="internal transcribed spacer" xlink:type="simple">ITS</abbrev>, 1,003 characters for <abbrev xmlns:xlink="http://www.w3.org/1999/xlink" xlink:title="small subunit ribosomal RNA" xlink:type="simple">SSU</abbrev>, 953 characters for <italic>rpb</italic>2, and 856 characters for <italic>tef</italic>1-α). <italic><tp:taxon-name><tp:taxon-name-part taxon-name-part-type="genus" reg="Chlorociboria">Chlorociboria</tp:taxon-name-part> <tp:taxon-name-part taxon-name-part-type="species" reg="aeruginosa">aeruginosa</tp:taxon-name-part></tp:taxon-name></italic> (AFTOL-ID 151) and <italic><tp:taxon-name><tp:taxon-name-part taxon-name-part-type="genus" reg="Dermea">Dermea</tp:taxon-name-part> <tp:taxon-name-part taxon-name-part-type="species" reg="acerina">acerina</tp:taxon-name-part></tp:taxon-name></italic> (AFTOL-ID 941) were selected as the outgroup taxa. Phylogenetic trees generated from <abbrev xmlns:xlink="http://www.w3.org/1999/xlink" xlink:title="maximum likelihood" xlink:type="simple">ML</abbrev> and <abbrev xmlns:xlink="http://www.w3.org/1999/xlink" xlink:title="Bayesian inference" xlink:type="simple">BI</abbrev> analyses were similar in overall topology. The likelihood of the final tree was evaluated and optimized under GAMMA. The best RAxML tree with a final likelihood value of −99,500.004295 is presented. The matrix contained 2,581 distinct alignment patterns, with 26.92% undetermined characters or gaps. Estimated base frequencies were as follows: A = 0.242196, C = 0.257588, G = 0.279259, T = 0.220957; substitution rates AC = 1.228123, AG = 2.867394, AT = 1.190549, CG = 1.260961, CT = 6.459408, GT = 1.000000; α = 0.344777; tree length = 16.144614. Bayesian analyses generated 3,492 trees (average standard deviation of split frequencies = 0.009982), from which 2,620 trees were sampled after 25% were discarded as burn-in. The alignment contained a total of 2,581 unique site patterns. Bootstrap support values with <abbrev xmlns:xlink="http://www.w3.org/1999/xlink" xlink:title="maximum likelihood" xlink:type="simple">ML</abbrev> ≥ 65% and Bayesian posterior probabilities (<abbrev xmlns:xlink="http://www.w3.org/1999/xlink" xlink:title="Posterior probabilities" xlink:type="simple">PP</abbrev>) ≥ 0.96 are given above the nodes as MLBS/BYPP. Thickened branches represent nodes with MLBS values of 100% and BYPP values of 1.00. A hyphen (–) indicates values lower than 65% MLBS or 0.95 <abbrev xmlns:xlink="http://www.w3.org/1999/xlink" xlink:title="Posterior probabilities" xlink:type="simple">PP</abbrev>. The ex-type cultures are indicated using “T” after strain numbers, and newly generated sequences are shown in bold blue.</p></caption><graphic xmlns:xlink="http://www.w3.org/1999/xlink" xlink:href="mycokeys-128-097-g001.jpg" id="oo_1532690.jpg" position="float" orientation="portrait" xlink:type="simple"><uri content-type="original_file" xlink:type="simple">https://binary.pensoft.net/fig/1532690</uri></graphic></fig><supplementary-material xmlns:xlink="http://www.w3.org/1999/xlink" id="S1" position="float" orientation="portrait" xlink:type="simple"><object-id content-type="doi" xlink:type="simple">10.3897/mycokeys.128.180553.suppl1</object-id><object-id content-type="arpha" xlink:type="simple">AD3A3C21-2A55-52BF-A87B-AE90F6E5B34E</object-id><label>Supplementary material 1</label><caption><p>Phylogenetic trees</p></caption><statement content-type="dataType"><label>Data type</label><p>docx</p></statement><media xlink:href="mycokeys-128-097-s001.docx" mimetype="application" mime-subtype="vnd.openxmlformats-officedocument.wordprocessingml.document" position="float" orientation="portrait" id="oo_1532692.docx" xlink:type="simple"><uri content-type="original_file" xlink:type="simple">https://binary.pensoft.net/file/1532692</uri></media><permissions><license xlink:type="simple"><license-p>This dataset is made available under the Open Database License (<ext-link ext-link-type="uri" xlink:href="http://opendatacommons.org/licenses/odbl/1.0/" xlink:type="simple">http://opendatacommons.org/licenses/odbl/1.0/</ext-link>). The Open Database License (ODbL) is a license agreement intended to allow users to freely share, modify, and use this Dataset while maintaining this same freedom for others, provided that the original source and author(s) are credited.</license-p></license></permissions><attrib specific-use="authors"> Hong-Wei Shen, Dan-Feng Bao, Xing-Juan Xiao, Jayarama Darbhe Bhat, Yong-Zhong Lu, Zong-Long Luo</attrib></supplementary-material></tp:treatment-sec><ref-list><ref id="B59"><mixed-citation xmlns:xlink="http://www.w3.org/1999/xlink" xlink:type="simple">Réblová M (2013) Two taxonomic novelties in the <tp:taxon-name><tp:taxon-name-part taxon-name-part-type="subclass">Sordariomycetidae</tp:taxon-name-part></tp:taxon-name>: <italic><tp:taxon-name><tp:taxon-name-part taxon-name-part-type="genus">Ceratolenta</tp:taxon-name-part> <tp:taxon-name-part taxon-name-part-type="species">caudata</tp:taxon-name-part></tp:taxon-name></italic> gen. et sp. nov. and <italic><tp:taxon-name><tp:taxon-name-part taxon-name-part-type="genus">Platytrachelon</tp:taxon-name-part> <tp:taxon-name-part taxon-name-part-type="species">abietis</tp:taxon-name-part></tp:taxon-name></italic> gen. et comb. nov. for <italic><tp:taxon-name><tp:taxon-name-part taxon-name-part-type="genus">Ceratosphaeria</tp:taxon-name-part> <tp:taxon-name-part taxon-name-part-type="species">abietis</tp:taxon-name-part></tp:taxon-name></italic>. Mycologia 105: 462–475. <ext-link xlink:href="10.3852/12-199" ext-link-type="doi" xlink:type="simple">https://doi.org/10.3852/12-199</ext-link></mixed-citation></ref><ref id="B34"><mixed-citation xmlns:xlink="http://www.w3.org/1999/xlink" xlink:type="simple">Hyde KD, Noorabadi MT, Thiyagaraja V, He MQ, Johnston PR, Wijesinghe SN, Armand A, Biketova AY, Chethana KWT, Erdoğdu M, Ge ZW, Groenewald JZ, Hongsanan S, Kušan I, Leontyev DV, Li DW, Lin CG, Liu NG, Maharachchikumbura SSN, Matočec N, May TW, McKenzie EHC, Mešić A, Perera RH, Phukhamsakda C, Piątek M, Samarakoon MC, Selcuk F, Senanayake IC, Tanney JB, Tian Q, Vizzini A, Wanasinghe DN, Wannasawang N, Wijayawardene NN, Zhao RL, Abdel-Wahab MA, Abdollahzadeh J, Abeywickrama PD, Abhinav Absalan S, Acharya K, Afshari N, Afshan NS, Afzalinia S, Ahmadpour SA, Akulov O, Alizadeh A, Alizadeh M, Al-Sadi AM, Alves A, Alves VCS, Alves-Silva G, Antonín V, Aouali S, Aptroot A, Apurillo CCS, Arias RM, Asgari B, Asghari R, Assis DMA, Assyov B, Atienza V, Aumentado HDR, Avasthi S, Azevedo E, Bakhshi M, Bao DF, Baral HO, Barata M, Barbosa KD, Barbosa RN, Barbosa FR, Baroncelli R, Barreto GG, Baschien C, Bennett RM, Bera I, Bezerra JDP, Bhunjun CS, Bianchinotti MV, Błaszkowski J, Boekhout T, Bonito GM, Boonmee S, Boonyuen N, Bortnikov FM, Bregant C, Bundhun D, Burgaud G, Buyck B, Caeiro MF, Cabarroi-Hernández M, Cai MF, Cai L, Calabon MS, Calaça FJS, Callalli M, Câmara MPS, Cano-Lira J, Cao B, Carlavilla JR, Carvalho A, Carvalho TG, Castañeda-Ruiz RF, Catania MDV, Cazabonne J, Cedeño-Sanchez M, Chaharmiri-Dokhaharani S, Chaiwan N, Chakraborty N, Cheewankoon R, Chen C, Chen J, Chen Q, Chen YP, Chinaglia S, Coelho-Nascimento CC, Coleine C, Costa-Rezende DH, Cortés-Pérez A, Crouch JA, Crous PW, Cruz RHSF, Czachura P, Damm U, Darmostuk V, Daroodi Z, Das K, Das K, Davoodian N, Davydov EA, da Silva GA, da Silva IR, da Silva RMF, da Silva Santos AC, Dai DQ, Dai YC, de Groot MD, De Kesel A, De Lange R, de Medeiros EV, de Souza CFA, de Souza FA, dela Cruz TEE, Decock C, Delgado G, Denchev CM, Denchev TT, Deng YL, Dentinger BTM, Devadatha B, Dianese JC, Dima B, Doilom M, Dissanayake AJ, Dissanayake DMLS, Dissanayake LS, Diniz AG, Dolatabadi S, Dong JH, Dong W, Dong ZY, Drechsler-Santos ER, Druzhinina IS, Du TY, Dubey MK, Dutta AK, Elliott TF, Elshahed MS, Egidi E, Eisvand P, Fan L, Fan X, Fan XL, Fedosova AG, Ferro LO, Fiuza PO, Flakus A, Fonseca EO, Fryar SC, Gabaldón T, Gajanayake AJ, Gannibal PB, Gao F, García-Sánchez D, García-Sandoval R, Garrido-Benavent I, Garzoli L, Gasca-Pineda J, Gautam AK, Gené J, Ghobad NM, Ghosh A, Giachini AJ, Gibertoni TB, Gentekaki E, Gmoshinskiy VI, Góes-Neto A, Gomdola D, Gorjón SP, Goto BT, Granados-Montero MM, Griffith GW, Groenewald M, Grossart H-P, Gu ZR, Gueidan C, Gunarathne A, Gunaseelan S, Guo SL, Gusmão LFP, Gutierrez AC, Guzmán-Dávalos L, Haelewaters D, Haituk H, Halling RE, He SC, Heredia G, Hernández-Restrepo M, Hosoya T, Hoog SD, Horak E, Hou CL, Houbraken J, Htet ZH, Huang SK, Huang WJ, Hurdeal VG, Hustad VP, Inácio CA, Janik P, Jayalal RGU, Jayasiri SC, Jayawardena RS, Jeewon R, Jerônimo GH, Jin J, Jones EBG, Joshi Y, Jurjević Ž, Justo A, Kakishima M, Kaliyaperumal M, Kang GP, Kang JC, Karimi O, Karunarathna SC, Karpov SA, Kezo K, Khalid AN, Khan MK, Khuna S, Khyaju S, Kirchmair M, Klawonn I, Kraisitudomsook N, Kukwa M, Kularathnage ND, Kumar S, Lachance MA, Lado C, Latha KPD, Lee HB, Leonardi M, Lestari AS, Li C, Li H, Li J, Li Q, Li Y, Li YC, Li YX, Liao CF, Lima JLR, Lima JMS, Lima NB, Lin L, Linaldeddu BT, Linn MM, Liu F, Liu JK, Liu JW, Liu S, Liu SL, Liu XF, Liu XY, Longcore JE, Luangharn T, Luangsa-ard JJ, Lu L, Lu YZ, Lumbsch HT, Luo L, Luo M, Luo ZL, Ma J, Madagammana AD, Madhushan A, Madrid H, Magurno F, Magyar D, Mahadevakumar S, Malosso E, Malysh JM, Mamarabadi M, Manawasinghe IS, Manfrino RG, Manimohan P, Mao N, Mapook A, Marchese P, Marasinghe DS, Mardones M, MarinFelix, Y, Masigol H, Mehrabi M, Mehrabi-Koushki M, Meiras-Ottoni A, de Melo RFR, Mendes-Alvarenga RL, Mendieta S, Meng QF, Menkis A, Menolli Jr N, Mikšík M, Miller SL, Moncada B, Moncalvo JM, Monteiro JS, Monteiro M, Mora-Montes HM, Moroz EL, Moura JC, Muhammad U, Mukhopadhyay S, Nagy GL, Najam ul Sehar A, Najafiniya M, Nanayakkara CM, Naseer A, Nascimento ECR, Nascimento SS, Neuhauser S, Neves MA, Niazi AR, Nie Y, Nilsson RH, Nogueira PTS, Novozhilov YK, Noordeloos M, Norphanphoun C, Nuñez Otaño N, O’Donnell RP, Oehl F, Oliveira JA, Oliveira Junior I, Oliveira NVL, Oliveira PHF, Orihara T, Oset M, Pang KL, Papp V, Pathirana LS, Peintner U, Pem D, Pereira OL, Pérez-Moreno J, Pérez-Ortega S, Péter G, Pires-Zottarelli CLA, Phonemany M, Phongeun S, Pošta A, Prazeres JFSA, Quan Y, Quandt CA, Queiroz MB, Radek R, Rahnama K, Raj KNA, Rajeshkumar KC, Rajwar S, Ralaiveloarisoa AB, Rämä T, Ramírez-Cruz V, Rambold G, Rathnayaka AR, Raza M, Ren GC, Rinaldi AC, Rivas-Ferreiro M, Robledo GL, Ronikier A, Rossi W, Rusevska K, Ryberg M, Safi A, Salimi F, Salvador-Montoya CA, Samant B, Samaradiwakara NP, Sánchez-Castro I, Sandoval-Denis M, Santiago ALCMA, Santos ACDS, Santos LA, Sarma VV, Sarwar S, Savchenko A, Savchenko K, Saxena RK, Schoutteten N, Selbmann L, Ševčíková H, Sharma A, Shen HW, Shen YM, Shu YX, Silva HF, Silva-Filho AGS, Silva VSH, Simmons DR, Singh R, Sir EB, Sohrabi M, Souza FA, Souza-Motta CM, Sriindrasutdhi V, Sruthi OP, Stadler M, Stemler J, Stephenson SL, Stoyneva-Gaertner MP, Strassert JFH, Stryjak-Bogacka M, Su H, Sun YR, Svantesson S, Sysouphanthong P, Takamatsu S, Tan TH, Tanaka K, Tang C, Tang X, Taylor JE, Taylor PWJ, Tennakoon DS, Thakshila SAD, Thambugala KM, Thamodini GK, Thilanga D, Thines M, Tiago PV, Tian XG, Tian WH, Tibpromma S, Tkalčec Z, Tokarev YS, Tomšovský M, Torruella G, Tsurykau A, Udayanga D, Ulukapı M, Untereiner WA, Usman M, Uzunov BA, Vadthanarat S, Valenzuela R, Van den Wyngaert S, Van Vooren N, Velez P, Verma RK, Vieira LC, Vieira WAS, Vinzelj JM, Tang AMC, Walker A, Walker AK, Wang QM, Wang Y, Wang XY, Wang ZY, Wannathes N, Wartchow F, Weerakoon G, Wei DP, Wei X, White JF, Wijesundara DSA, Wisitrassameewong K, Worobiec G, Wu HX, Wu N, Xiong YR, Xu B, Xu JP, Xu R, Xu RF, Xu RJ, Yadav S, Yakovchenko LS, Yang HD, Yang X, Yang YH, Yang Y, Yang YY, Yoshioka R, Youssef NH, Yu FM, Yu ZF, Yuan LL, Yuan Q, Zabin DA, Zamora JC, Zapata CV, Zare R, Zeng M, Zeng XY, Zhang JF, Zhang JY, Zhang S, Zhang XC, Zhao CL, Zhao H, Zhao Q, Zhao H, Zhao HJ, Zhou HM, Zhu XY, Zmitrovich IV &amp; Zucconi L &amp; Zvyagina E (2024) The 2024 Outline of Fungi and fungus-like taxa. Mycosphere 15: 5146–6239. <ext-link xlink:href="10.5943/mycosphere/15/1/25" ext-link-type="doi" xlink:type="simple">https://doi.org/10.5943/mycosphere/15/1/25</ext-link></mixed-citation></ref></ref-list></tp:taxon-treatment>
