# Supplementary material for: Morpho-phylogenetic evidence uncovers new taxa of lignicolous freshwater Sordariomycetes from Yunnan and Guizhou provinces, China
Source: MycoKeys. 2026 Feb 5;128:97–124. doi: 10.3897/mycokeys.128.180553 (PMC12902769; doi:10.3897/mycokeys.128.180553)
Supplement: XML Treatment for Multiseptisporium [file mycokeys.128.180553-treatment2.xml]

<!DOCTYPE tp:taxon-treatment
  PUBLIC "-//TaxonX//DTD Taxonomic Treatment Publishing DTD v0 20100105//EN" "tax-treatment-NSO.dtd">
<tp:taxon-treatment xmlns:tp="http://www.plazi.org/taxpub"><tp:treatment-meta><kwd-group><label>Taxon classification</label><kwd>
                <named-content content-type="kingdom">Fungi</named-content>
              </kwd><kwd>
                <named-content content-type="order">Sordariomycetes</named-content>
              </kwd><kwd>
                <named-content content-type="family">Platytrachelaceae</named-content>
              </kwd></kwd-group><mixed-citation publication-type="journal"><person-group><name><surname>Shen</surname><given-names>Hong-Wei</given-names></name><name><surname>Bao</surname><given-names>Dan-Feng</given-names></name><name><surname>Xiao</surname><given-names>Xing-Juan</given-names></name><name><surname>Bhat</surname><given-names>Jayarama Darbhe</given-names></name><name><surname>Lu</surname><given-names>Yong-Zhong</given-names></name><name><surname>Luo</surname><given-names>Zong-Long</given-names></name></person-group><article-title>Morpho-phylogenetic evidence uncovers new taxa of lignicolous freshwater <tp:taxon-name><tp:taxon-name-part taxon-name-part-type="class" reg="Sordariomycetes">Sordariomycetes</tp:taxon-name-part></tp:taxon-name> from Yunnan and Guizhou provinces, China</article-title><source>MycoKeys</source><day>05</day><month>02</month><year>2026</year><volume>128</volume><fpage>97</fpage><lpage>124</lpage><pub-id pub-id-type="doi">10.3897/mycokeys.128.180553</pub-id></mixed-citation></tp:treatment-meta><tp:nomenclature><tp:taxon-name><object-id xmlns:xlink="http://www.w3.org/1999/xlink" content-type="arpha" xlink:type="simple">F65D5EFF-9BB8-52BA-BE14-3E8C69F1B831</object-id>
                    		<tp:taxon-name-part taxon-name-part-type="genus" reg="Multiseptisporium">Multiseptisporium</tp:taxon-name-part>
                    	
                    		<object-id xmlns:xlink="http://www.w3.org/1999/xlink" xlink:type="simple">Fungal Names: FN 573257</object-id>
                    	</tp:taxon-name><tp:taxon-authority>H.W. Shen &amp; Z.L. Luo</tp:taxon-authority><tp:taxon-status xmlns:xlink="http://www.w3.org/1999/xlink" xlink:type="simple">gen. nov.</tp:taxon-status></tp:nomenclature><tp:treatment-sec sec-type="Etymology"><title>Etymology.</title><p>From Latin multi- (many), septum (a partition or septum), and sporium (spore), referring to the multi-septate conidia of the genus.</p></tp:treatment-sec><tp:treatment-sec sec-type="Type species"><title>Type species.</title><p><italic><tp:taxon-name><tp:taxon-name-part taxon-name-part-type="genus" reg="Multiseptisporium">Multiseptisporium</tp:taxon-name-part> <tp:taxon-name-part taxon-name-part-type="species" reg="aquaticum">aquaticum</tp:taxon-name-part></tp:taxon-name></italic> H.W. Shen &amp; Z.L. Luo, sp. nov.</p></tp:treatment-sec><tp:treatment-sec sec-type="Description"><title>Description.</title><p><bold><italic>Saprobic</italic></bold> on submerged decaying wood. <bold>Sexual morph</bold>: Undetermined. <bold>Asexual morph</bold>: <bold><italic>Colonies</italic></bold> on natural substrate, effuse, scattered, superficial, hairy, dark brown. <bold><italic>Mycelium</italic></bold> partly immersed and partly superficial. <bold><italic>Conidiophores</italic></bold> macronematous, mononematous, cylindrical, septate, unbranched. <bold><italic>Conidiogenous cells</italic></bold> monoblastic, integrated, terminal, cylindrical, sometimes percurrently proliferating. <bold><italic>Conidial secession</italic></bold> rhexolytic. <bold><italic>Conidia</italic></bold> acrogenous, solitary, obclavate to rostrate, truncated at the base, brown to dark brown, euseptate, guttulate, smooth, occasionally verruculous, with a light-colored, truncated, cuneiform basal cell and a subhyaline, acuminate apical cell, with or without sheath and appendages.</p></tp:treatment-sec><tp:treatment-sec sec-type="Notes"><title>Notes.</title><p>Multi-gene phylogenetic analyses revealed that the two collections of <italic><tp:taxon-name><tp:taxon-name-part taxon-name-part-type="genus" reg="Multiseptisporium">Multiseptisporium</tp:taxon-name-part></tp:taxon-name></italic> formed a distinct monophyletic clade that clustered with three monotypic genera, <italic><tp:taxon-name><tp:taxon-name-part taxon-name-part-type="genus" reg="Aquimonospora">Aquimonospora</tp:taxon-name-part></tp:taxon-name></italic>, <italic><tp:taxon-name><tp:taxon-name-part taxon-name-part-type="genus" reg="Paradiplococcium">Paradiplococcium</tp:taxon-name-part></tp:taxon-name></italic>, and <italic><tp:taxon-name><tp:taxon-name-part taxon-name-part-type="genus" reg="Platytrachelon">Platytrachelon</tp:taxon-name-part></tp:taxon-name></italic>, within <tp:taxon-name><tp:taxon-name-part taxon-name-part-type="subclass" reg="Diaporthomycetidae">Diaporthomycetidae</tp:taxon-name-part></tp:taxon-name> genera incertae sedis and <tp:taxon-name><tp:taxon-name-part taxon-name-part-type="class" reg="Sordariomycetes">Sordariomycetes</tp:taxon-name-part></tp:taxon-name> genera <italic>incertae sedis</italic> (Hyde et al. 2024; Fig. <xref ref-type="fig" rid="F1">1</xref>, Suppl. material <xref ref-type="supplementary-material" rid="S1">1</xref>: fig. S1). <italic><tp:taxon-name><tp:taxon-name-part taxon-name-part-type="genus" reg="Multiseptisporium">Multiseptisporium</tp:taxon-name-part></tp:taxon-name></italic> from these genera by producing a sporidesmium-like asexual morph, whereas its sexual morph remains undetermined. In contrast, <italic><tp:taxon-name><tp:taxon-name-part taxon-name-part-type="genus" reg="Aquimonospora">Aquimonospora</tp:taxon-name-part></tp:taxon-name></italic> produces clavate, obovoid, or fusiform, septate conidia arising from integrated, terminal, monoblastic, enteroblastic conidiogenous cells (<xref ref-type="bibr" rid="B95">Yang et al. 2019</xref>). <italic><tp:taxon-name><tp:taxon-name-part taxon-name-part-type="genus" reg="Paradiplococcium">Paradiplococcium</tp:taxon-name-part></tp:taxon-name></italic> is characterized by subcylindrical to obovoid conidia in short chains and derived from polytretic, integrated or discrete, terminal or intercalary conidiogenous cells (<xref ref-type="bibr" rid="B28">Hernández-Restrepo et al. 2011</xref>). In culture, <italic><tp:taxon-name><tp:taxon-name-part taxon-name-part-type="genus" reg="Paradiplococcium">Paradiplococcium</tp:taxon-name-part></tp:taxon-name></italic> also produces a synanamorph with hyaline, falcate to filiform conidia developed from polyblastic, sympodial, denticulate conidiogenous cells (<xref ref-type="bibr" rid="B28">Hernández-Restrepo et al. 2011</xref>). <italic><tp:taxon-name><tp:taxon-name-part taxon-name-part-type="genus" reg="Platytrachelon">Platytrachelon</tp:taxon-name-part></tp:taxon-name></italic> is known to produce both sexual and asexual morphs. Its asexual morph has been observed on PCA medium, where ellipsoidal, septate conidia are produced either directly from hyphae or from blastic, sympodial conidiogenous cells (<xref ref-type="bibr" rid="B59">Réblová 2013</xref>). Additionally, synanamorphic conidia are produced from blastic, phialidic conidiogenous cells. The clear morphological distinctions among these genera, combined with their phylogenetic relationships, support the recognition of <italic><tp:taxon-name><tp:taxon-name-part taxon-name-part-type="genus" reg="Multiseptisporium">Multiseptisporium</tp:taxon-name-part></tp:taxon-name></italic> as a novel genus.</p></tp:treatment-sec><tp:treatment-sec><!--Section generated to contain objects referenced in tp:taxon-treatment.--><fig id="F1" position="float" orientation="portrait"><object-id xmlns:xlink="http://www.w3.org/1999/xlink" content-type="doi" xlink:type="simple">10.3897/mycokeys.128.180553.figure1</object-id><object-id xmlns:xlink="http://www.w3.org/1999/xlink" content-type="arpha" xlink:type="simple">DFEFF2DF-94F8-51E1-ADAF-51AD2962A153</object-id><label>Figure 1.</label><caption><p>Phylogram generated from maximum likelihood analysis based on a combined <abbrev xmlns:xlink="http://www.w3.org/1999/xlink" xlink:title="large subunit ribosomal RNA" xlink:type="simple">LSU</abbrev>, <abbrev xmlns:xlink="http://www.w3.org/1999/xlink" xlink:title="internal transcribed spacer" xlink:type="simple">ITS</abbrev>, <abbrev xmlns:xlink="http://www.w3.org/1999/xlink" xlink:title="small subunit ribosomal RNA" xlink:type="simple">SSU</abbrev>, <italic>rpb</italic>2, and <italic>tef</italic>1-α sequence dataset representing <tp:taxon-name><tp:taxon-name-part taxon-name-part-type="class" reg="Sordariomycetes">Sordariomycetes</tp:taxon-name-part></tp:taxon-name>. A total of 129 strains are included in the combined analyses, comprising 4,056 characters, including gaps (753 characters for <abbrev xmlns:xlink="http://www.w3.org/1999/xlink" xlink:title="large subunit ribosomal RNA" xlink:type="simple">LSU</abbrev>, 491 characters for <abbrev xmlns:xlink="http://www.w3.org/1999/xlink" xlink:title="internal transcribed spacer" xlink:type="simple">ITS</abbrev>, 1,003 characters for <abbrev xmlns:xlink="http://www.w3.org/1999/xlink" xlink:title="small subunit ribosomal RNA" xlink:type="simple">SSU</abbrev>, 953 characters for <italic>rpb</italic>2, and 856 characters for <italic>tef</italic>1-α). <italic><tp:taxon-name><tp:taxon-name-part taxon-name-part-type="genus" reg="Chlorociboria">Chlorociboria</tp:taxon-name-part> <tp:taxon-name-part taxon-name-part-type="species" reg="aeruginosa">aeruginosa</tp:taxon-name-part></tp:taxon-name></italic> (AFTOL-ID 151) and <italic><tp:taxon-name><tp:taxon-name-part taxon-name-part-type="genus" reg="Dermea">Dermea</tp:taxon-name-part> <tp:taxon-name-part taxon-name-part-type="species" reg="acerina">acerina</tp:taxon-name-part></tp:taxon-name></italic> (AFTOL-ID 941) were selected as the outgroup taxa. Phylogenetic trees generated from <abbrev xmlns:xlink="http://www.w3.org/1999/xlink" xlink:title="maximum likelihood" xlink:type="simple">ML</abbrev> and <abbrev xmlns:xlink="http://www.w3.org/1999/xlink" xlink:title="Bayesian inference" xlink:type="simple">BI</abbrev> analyses were similar in overall topology. The likelihood of the final tree was evaluated and optimized under GAMMA. The best RAxML tree with a final likelihood value of −99,500.004295 is presented. The matrix contained 2,581 distinct alignment patterns, with 26.92% undetermined characters or gaps. Estimated base frequencies were as follows: A = 0.242196, C = 0.257588, G = 0.279259, T = 0.220957; substitution rates AC = 1.228123, AG = 2.867394, AT = 1.190549, CG = 1.260961, CT = 6.459408, GT = 1.000000; α = 0.344777; tree length = 16.144614. Bayesian analyses generated 3,492 trees (average standard deviation of split frequencies = 0.009982), from which 2,620 trees were sampled after 25% were discarded as burn-in. The alignment contained a total of 2,581 unique site patterns. Bootstrap support values with <abbrev xmlns:xlink="http://www.w3.org/1999/xlink" xlink:title="maximum likelihood" xlink:type="simple">ML</abbrev> ≥ 65% and Bayesian posterior probabilities (<abbrev xmlns:xlink="http://www.w3.org/1999/xlink" xlink:title="Posterior probabilities" xlink:type="simple">PP</abbrev>) ≥ 0.96 are given above the nodes as MLBS/BYPP. Thickened branches represent nodes with MLBS values of 100% and BYPP values of 1.00. A hyphen (–) indicates values lower than 65% MLBS or 0.95 <abbrev xmlns:xlink="http://www.w3.org/1999/xlink" xlink:title="Posterior probabilities" xlink:type="simple">PP</abbrev>. The ex-type cultures are indicated using “T” after strain numbers, and newly generated sequences are shown in bold blue.</p></caption><graphic xmlns:xlink="http://www.w3.org/1999/xlink" xlink:href="mycokeys-128-097-g001.jpg" id="oo_1532690.jpg" position="float" orientation="portrait" xlink:type="simple"><uri content-type="original_file" xlink:type="simple">https://binary.pensoft.net/fig/1532690</uri></graphic></fig><supplementary-material xmlns:xlink="http://www.w3.org/1999/xlink" id="S1" position="float" orientation="portrait" xlink:type="simple"><object-id content-type="doi" xlink:type="simple">10.3897/mycokeys.128.180553.suppl1</object-id><object-id content-type="arpha" xlink:type="simple">AD3A3C21-2A55-52BF-A87B-AE90F6E5B34E</object-id><label>Supplementary material 1</label><caption><p>Phylogenetic trees</p></caption><statement content-type="dataType"><label>Data type</label><p>docx</p></statement><media xlink:href="mycokeys-128-097-s001.docx" mimetype="application" mime-subtype="vnd.openxmlformats-officedocument.wordprocessingml.document" position="float" orientation="portrait" id="oo_1532692.docx" xlink:type="simple"><uri content-type="original_file" xlink:type="simple">https://binary.pensoft.net/file/1532692</uri></media><permissions><license xlink:type="simple"><license-p>This dataset is made available under the Open Database License (<ext-link ext-link-type="uri" xlink:href="http://opendatacommons.org/licenses/odbl/1.0/" xlink:type="simple">http://opendatacommons.org/licenses/odbl/1.0/</ext-link>). The Open Database License (ODbL) is a license agreement intended to allow users to freely share, modify, and use this Dataset while maintaining this same freedom for others, provided that the original source and author(s) are credited.</license-p></license></permissions><attrib specific-use="authors"> Hong-Wei Shen, Dan-Feng Bao, Xing-Juan Xiao, Jayarama Darbhe Bhat, Yong-Zhong Lu, Zong-Long Luo</attrib></supplementary-material></tp:treatment-sec><ref-list><ref id="B95"><mixed-citation xmlns:xlink="http://www.w3.org/1999/xlink" xlink:type="simple">Yang J, Liu JK, Hyde KD, Jones EBG, Luo ZL, Liu ZY (2019) <italic><tp:taxon-name><tp:taxon-name-part taxon-name-part-type="genus">Aquimonospora</tp:taxon-name-part> <tp:taxon-name-part taxon-name-part-type="species">tratensis</tp:taxon-name-part></tp:taxon-name></italic> gen. et sp. nov. (<tp:taxon-name><tp:taxon-name-part taxon-name-part-type="subclass">Diaporthomycetidae</tp:taxon-name-part></tp:taxon-name>, <tp:taxon-name><tp:taxon-name-part taxon-name-part-type="class">Sordariomycetes</tp:taxon-name-part></tp:taxon-name>), a new lineage from a freshwater habitat in Thailand. Phytotaxa 397: 146–158. <ext-link xlink:href="10.11646/phytotaxa.397.2.2" ext-link-type="doi" xlink:type="simple">https://doi.org/10.11646/phytotaxa.397.2.2</ext-link></mixed-citation></ref><ref id="B28"><mixed-citation xmlns:xlink="http://www.w3.org/1999/xlink" xlink:type="simple">Hernández-Restrepo M, Silvera-Simón C, Mena-Portales J, Mercado-Sierra Á, Guarro J, Gené J (2011) Three new species and a new record of <italic><tp:taxon-name><tp:taxon-name-part taxon-name-part-type="genus">Diplococcium</tp:taxon-name-part></tp:taxon-name></italic> from plant debris in Spain. Mycological Progress 11: 191–199. <ext-link xlink:href="10.1007/s11557-011-0741-6" ext-link-type="doi" xlink:type="simple">https://doi.org/10.1007/s11557-011-0741-6</ext-link></mixed-citation></ref><ref id="B59"><mixed-citation xmlns:xlink="http://www.w3.org/1999/xlink" xlink:type="simple">Réblová M (2013) Two taxonomic novelties in the <tp:taxon-name><tp:taxon-name-part taxon-name-part-type="subclass">Sordariomycetidae</tp:taxon-name-part></tp:taxon-name>: <italic><tp:taxon-name><tp:taxon-name-part taxon-name-part-type="genus">Ceratolenta</tp:taxon-name-part> <tp:taxon-name-part taxon-name-part-type="species">caudata</tp:taxon-name-part></tp:taxon-name></italic> gen. et sp. nov. and <italic><tp:taxon-name><tp:taxon-name-part taxon-name-part-type="genus">Platytrachelon</tp:taxon-name-part> <tp:taxon-name-part taxon-name-part-type="species">abietis</tp:taxon-name-part></tp:taxon-name></italic> gen. et comb. nov. for <italic><tp:taxon-name><tp:taxon-name-part taxon-name-part-type="genus">Ceratosphaeria</tp:taxon-name-part> <tp:taxon-name-part taxon-name-part-type="species">abietis</tp:taxon-name-part></tp:taxon-name></italic>. Mycologia 105: 462–475. <ext-link xlink:href="10.3852/12-199" ext-link-type="doi" xlink:type="simple">https://doi.org/10.3852/12-199</ext-link></mixed-citation></ref></ref-list></tp:taxon-treatment>
