# Supplementary material for: Morpho-phylogenetic evidence uncovers new taxa of lignicolous freshwater Sordariomycetes from Yunnan and Guizhou provinces, China
Source: MycoKeys. 2026 Feb 5;128:97–124. doi: 10.3897/mycokeys.128.180553 (PMC12902769; doi:10.3897/mycokeys.128.180553)
Supplement: XML Treatment for Multiseptisporium aquaticum [file mycokeys.128.180553-treatment3.xml]

<!DOCTYPE tp:taxon-treatment
  PUBLIC "-//TaxonX//DTD Taxonomic Treatment Publishing DTD v0 20100105//EN" "tax-treatment-NSO.dtd">
<tp:taxon-treatment xmlns:tp="http://www.plazi.org/taxpub"><tp:treatment-meta><kwd-group><label>Taxon classification</label><kwd>
                <named-content content-type="kingdom">Fungi</named-content>
              </kwd><kwd>
                <named-content content-type="order">Sordariomycetes</named-content>
              </kwd><kwd>
                <named-content content-type="family">Platytrachelaceae</named-content>
              </kwd></kwd-group><mixed-citation publication-type="journal"><person-group><name><surname>Shen</surname><given-names>Hong-Wei</given-names></name><name><surname>Bao</surname><given-names>Dan-Feng</given-names></name><name><surname>Xiao</surname><given-names>Xing-Juan</given-names></name><name><surname>Bhat</surname><given-names>Jayarama Darbhe</given-names></name><name><surname>Lu</surname><given-names>Yong-Zhong</given-names></name><name><surname>Luo</surname><given-names>Zong-Long</given-names></name></person-group><article-title>Morpho-phylogenetic evidence uncovers new taxa of lignicolous freshwater <tp:taxon-name><tp:taxon-name-part taxon-name-part-type="class" reg="Sordariomycetes">Sordariomycetes</tp:taxon-name-part></tp:taxon-name> from Yunnan and Guizhou provinces, China</article-title><source>MycoKeys</source><day>05</day><month>02</month><year>2026</year><volume>128</volume><fpage>97</fpage><lpage>124</lpage><pub-id pub-id-type="doi">10.3897/mycokeys.128.180553</pub-id></mixed-citation></tp:treatment-meta><tp:nomenclature><tp:taxon-name><object-id xmlns:xlink="http://www.w3.org/1999/xlink" content-type="arpha" xlink:type="simple">63F12CA9-E5EB-5714-949F-A72EE53AFF0C</object-id>
                    		<tp:taxon-name-part taxon-name-part-type="genus" reg="Multiseptisporium">Multiseptisporium</tp:taxon-name-part> <tp:taxon-name-part taxon-name-part-type="species" reg="aquaticum">aquaticum</tp:taxon-name-part>
                    	
                    		<object-id xmlns:xlink="http://www.w3.org/1999/xlink" xlink:type="simple">Fungal Names: FN 573258</object-id>
                    	</tp:taxon-name><tp:taxon-authority>H.W. Shen &amp; Z.L. Luo</tp:taxon-authority><tp:taxon-status xmlns:xlink="http://www.w3.org/1999/xlink" xlink:type="simple">sp. nov.</tp:taxon-status><xref ref-type="fig" rid="F2">Fig. 2 Chinese name: 水生多隔孢 (Pinyin: ShuĬ shēng duō gé bāo)</xref></tp:nomenclature><tp:treatment-sec sec-type="Etymology"><title>Etymology.</title><p>The specific epithet “<italic>aquaticum</italic>” refers to the aquatic habitat where the fungus was collected.</p><fig id="F2" position="float" orientation="portrait"><object-id xmlns:xlink="http://www.w3.org/1999/xlink" content-type="doi" xlink:type="simple">10.3897/mycokeys.128.180553.figure2</object-id><object-id xmlns:xlink="http://www.w3.org/1999/xlink" content-type="arpha" xlink:type="simple">0FC50C3B-372A-58FE-A8E9-2503B5808CC7</object-id><label>Figure 2.</label><caption><p><italic><tp:taxon-name><tp:taxon-name-part taxon-name-part-type="genus" reg="Multiseptisporium">Multiseptisporium</tp:taxon-name-part> <tp:taxon-name-part taxon-name-part-type="species" reg="aquaticum">aquaticum</tp:taxon-name-part></tp:taxon-name></italic> (<named-content xmlns:xlink="http://www.w3.org/1999/xlink" content-type="dwc:institutional_code" xlink:title="Cryptogamic Herbarium of Kunming Institute of Botany" xlink:href="https://scientific-collections.gbif.org/institution/a897b083-b832-4395-b663-209d7772a976" xlink:type="simple">HKAS</named-content> 151655, holotype). <bold>a, b</bold>. Colonies on woody substrates; <bold>c–e</bold>. Conidiophores with conidia; <bold>f</bold>. Conidiogenous cell; <bold>g</bold>. Conidiogenous cell with conidia; <bold>h, i</bold>. Conidia; <bold>j</bold>. Germinated conidium; <bold>k</bold>. Culture on <abbrev xmlns:xlink="http://www.w3.org/1999/xlink" xlink:title="potato dextrose agar" xlink:type="simple">PDA</abbrev>, upper surface and reverse. Scale bars: 40 μm (<bold>c–e</bold>); 15 μm (<bold>f, g</bold>); 20 μm (<bold>h–j</bold>).</p></caption><graphic xmlns:xlink="http://www.w3.org/1999/xlink" xlink:href="mycokeys-128-097-g002.jpg" id="oo_1532691.jpg" position="float" orientation="portrait" xlink:type="simple"><uri content-type="original_file" xlink:type="simple">https://binary.pensoft.net/fig/1532691</uri></graphic></fig></tp:treatment-sec><tp:treatment-sec sec-type="Holotype"><title>Holotype.</title><p><named-content xmlns:xlink="http://www.w3.org/1999/xlink" content-type="dwc:institutional_code" xlink:title="Cryptogamic Herbarium of Kunming Institute of Botany" xlink:href="https://scientific-collections.gbif.org/institution/a897b083-b832-4395-b663-209d7772a976" xlink:type="simple">HKAS</named-content> 151655.</p></tp:treatment-sec><tp:treatment-sec sec-type="Description"><title>Description.</title><p><bold><italic>Saprobic</italic></bold> on submerged decaying wood in freshwater habitats. <bold>Sexual morph</bold>: Undetermined. <bold>Asexual morph</bold>: <bold><italic>Colonies</italic></bold> on natural substrate, superficial, effuse, scattered, hairy, dark brown, solitary, or in small groups of 2–3. <bold><italic>Mycelium</italic></bold> partly immersed and partly superficial, composed of branched, septate, brown to dark brown, smooth-walled hyphae. <bold><italic>Conidiophores</italic></bold> (104–)120–204(–234) × 6–8 µm (x– = 162 × 7 µm, SD = 41.6 × 0.6, n = 15), macronematous, mononematous, cylindrical, straight or slightly flexuous, unbranched, 8–9-septate, slightly enlarged at the base, dark brown to black, smooth-walled. <bold><italic>Conidiogenous cells</italic></bold> (11–)14–21(–23) × 4–6 µm (x– = 18 × 5 µm, SD = 3.0 × 0.5, n = 15), monoblastic, integrated, terminal, determinate, cylindrical, slightly narrow at the top, brown, smooth-walled. <bold><italic>Conidial secession</italic></bold> rhexolytic. <bold><italic>Conidia</italic></bold> (53–)57–68(–75) × 10–14 µm (x– = 63 × 12 µm, SD = 5.7 × 1.2, n = 15), acrogenous, solitary, straight to slightly curved, 8–10-euseptate, obclavate to rostrate, truncated at base, tapering towards an acuminate apex, brown to dark olivaceous brown, subhyaline at apex, typically widest at third cell from base, with cuneiform basal cell, similar in color to apical cells, slightly constricted at septa, guttulate, smooth, occasionally verruculous, sometimes with an inconspicuous sheath at apex.</p></tp:treatment-sec><tp:treatment-sec sec-type="Culture characteristics"><title>Culture characteristics.</title><p>Conidia germinating on <abbrev xmlns:xlink="http://www.w3.org/1999/xlink" xlink:title="potato dextrose agar" xlink:type="simple">PDA</abbrev> within 12 h and germ tubes produced from both ends. Colonies on <abbrev xmlns:xlink="http://www.w3.org/1999/xlink" xlink:title="potato dextrose agar" xlink:type="simple">PDA</abbrev> reaching 2–3 cm in diameter after two months at room temperature (around 22 °C) in the dark, dense, velvety, gray to dark brown at the margins, pale to gray at the center, with irregular margins and bulge center from above; dense, gray to dark gray, with irregular margins from below.</p></tp:treatment-sec><tp:treatment-sec sec-type="Material examined"><title>Material examined.</title><p>China • Yunnan Province, Honghe Hani and Yi Autonomous Prefecture, Shiping County, Yilonghu Lake, <named-content xmlns:xlink="http://www.w3.org/1999/xlink" content-type="dwc:verbatimCoordinates" xlink:type="simple">23°40'56.4"N, 101°43'46.8"E</named-content>, elevation 1400 m, on the unknown submerged decaying wood, 23 February 2023, H.W. Shen, L2194 (<named-content xmlns:xlink="http://www.w3.org/1999/xlink" content-type="dwc:institutional_code" xlink:title="Cryptogamic Herbarium of Kunming Institute of Botany" xlink:href="https://scientific-collections.gbif.org/institution/a897b083-b832-4395-b663-209d7772a976" xlink:type="simple">HKAS</named-content> 151655, holotype), ex-type <abbrev xmlns:xlink="http://www.w3.org/1999/xlink" content-type="institution" xlink:title="Kunming Institute of Botany Culture Collection , Kunming, China" xlink:type="simple">KUNCC</abbrev> 23-14304; • ibid. Guizhou Province, Zunyi City, Xishui County, <named-content xmlns:xlink="http://www.w3.org/1999/xlink" content-type="dwc:verbatimCoordinates" xlink:type="simple">28°9'17"N, 105°55'50"E</named-content>, elevation 640 m, on the unknown submerged decaying wood, 2 October 2023, X.J. Xiao, NJS15 (<named-content xmlns:xlink="http://www.w3.org/1999/xlink" content-type="dwc:institutional_code" xlink:title="Cryptogamic Herbarium of Kunming Institute of Botany" xlink:href="https://scientific-collections.gbif.org/institution/a897b083-b832-4395-b663-209d7772a976" xlink:type="simple">HKAS</named-content> 152855, paratype), ex-paratype <abbrev xmlns:xlink="http://www.w3.org/1999/xlink" content-type="institution" xlink:title="Guizhou Culture Collection , Guiyang, China" xlink:type="simple">GZCC</abbrev> 24-0036.</p></tp:treatment-sec><tp:treatment-sec sec-type="Notes"><title>Notes.</title><p>Phylogenetic analysis revealed that <italic><tp:taxon-name><tp:taxon-name-part taxon-name-part-type="genus" reg="Multiseptisporium">Multiseptisporium</tp:taxon-name-part> <tp:taxon-name-part taxon-name-part-type="species" reg="aquaticum">aquaticum</tp:taxon-name-part></tp:taxon-name></italic> (<abbrev xmlns:xlink="http://www.w3.org/1999/xlink" content-type="institution" xlink:title="Kunming Institute of Botany Culture Collection , Kunming, China" xlink:type="simple">KUNCC</abbrev> 23-14304 and <abbrev xmlns:xlink="http://www.w3.org/1999/xlink" content-type="institution" xlink:title="Guizhou Culture Collection , Guiyang, China" xlink:type="simple">GZCC</abbrev> 24-0036) clustered with <italic><tp:taxon-name><tp:taxon-name-part taxon-name-part-type="genus" reg="Platytrachelon">Platytrachelon</tp:taxon-name-part> <tp:taxon-name-part taxon-name-part-type="species" reg="abietis">abietis</tp:taxon-name-part></tp:taxon-name></italic> (CBS 125235) with stable support (Fig. <xref ref-type="fig" rid="F1">1</xref>). <italic><tp:taxon-name><tp:taxon-name-part taxon-name-part-type="genus" reg="Platytrachelon">Platytrachelon</tp:taxon-name-part> <tp:taxon-name-part taxon-name-part-type="species" reg="abietis">abietis</tp:taxon-name-part></tp:taxon-name></italic>, originally described as <italic><tp:taxon-name><tp:taxon-name-part taxon-name-part-type="genus" reg="Ceratosphaeria">Ceratosphaeria</tp:taxon-name-part> <tp:taxon-name-part taxon-name-part-type="species" reg="abietis">abietis</tp:taxon-name-part></tp:taxon-name></italic>, was collected from the inner side of decaying bark of <italic><tp:taxon-name><tp:taxon-name-part taxon-name-part-type="genus" reg="Abies">Abies</tp:taxon-name-part> <tp:taxon-name-part taxon-name-part-type="species" reg="alba">alba</tp:taxon-name-part></tp:taxon-name></italic> in the Czech Republic and has also been reported from Ukraine (<xref ref-type="bibr" rid="B59">Réblová 2013</xref>). Based on morphological and phylogenetic evidence, <xref ref-type="bibr" rid="B59">Réblová (2013)</xref> transferred <italic><tp:taxon-name><tp:taxon-name-part taxon-name-part-type="genus" reg="Ceratosphaeria">C.</tp:taxon-name-part> <tp:taxon-name-part taxon-name-part-type="species" reg="abietis">abietis</tp:taxon-name-part></tp:taxon-name></italic> to the newly established genus <italic><tp:taxon-name><tp:taxon-name-part taxon-name-part-type="genus" reg="Platytrachelon">Platytrachelon</tp:taxon-name-part></tp:taxon-name></italic>. Both sexual and asexual morphs of <italic><tp:taxon-name><tp:taxon-name-part taxon-name-part-type="genus" reg="Platytrachelon">P.</tp:taxon-name-part> <tp:taxon-name-part taxon-name-part-type="species" reg="abietis">abietis</tp:taxon-name-part></tp:taxon-name></italic> have been documented. Notably, the asexual morph, including a synanamorph, was observed on PCA culture media. The asexual form of <italic><tp:taxon-name><tp:taxon-name-part taxon-name-part-type="genus" reg="Platytrachelon">P.</tp:taxon-name-part> <tp:taxon-name-part taxon-name-part-type="species" reg="abietis">abietis</tp:taxon-name-part></tp:taxon-name></italic> is characterized by spherical, hyaline to subhyaline, holoblastic conidiogenous cells that proliferate sympodially; ellipsoidal, septate, smooth-walled conidia, sometimes arising directly from subhyaline or pigmented hyphae. The synanamorph is characterized by cylindrical to ampulliform, one-celled, hyaline to subhyaline conidiogenous cells terminating in a single phialidic opening or with an additional lateral opening; the collarette is shallow, wedge-shaped, and inconspicuous; conidia are cylindrical, strongly curved, hyaline, one-celled, and smooth-walled (<xref ref-type="bibr" rid="B59">Réblová 2013</xref>). <italic><tp:taxon-name><tp:taxon-name-part taxon-name-part-type="genus" reg="Multiseptisporium">Multiseptisporium</tp:taxon-name-part> <tp:taxon-name-part taxon-name-part-type="species" reg="aquaticum">aquaticum</tp:taxon-name-part></tp:taxon-name></italic> differs from <italic><tp:taxon-name><tp:taxon-name-part taxon-name-part-type="genus" reg="Platytrachelon">P.</tp:taxon-name-part> <tp:taxon-name-part taxon-name-part-type="species" reg="abietis">abietis</tp:taxon-name-part></tp:taxon-name></italic> in having sporidesmium-like conidia produced from monoblastic, terminal, cylindrical conidiogenous cells, with rhexolytic conidial secession. No synanamorphs were observed. Comparison of nucleotide base differences in <abbrev xmlns:xlink="http://www.w3.org/1999/xlink" xlink:title="large subunit ribosomal RNA" xlink:type="simple">LSU</abbrev> and <italic>rpb</italic>2 sequence data between <italic><tp:taxon-name><tp:taxon-name-part taxon-name-part-type="genus" reg="Multiseptisporium">M.</tp:taxon-name-part> <tp:taxon-name-part taxon-name-part-type="species" reg="aquaticum">aquaticum</tp:taxon-name-part></tp:taxon-name></italic> (<abbrev xmlns:xlink="http://www.w3.org/1999/xlink" content-type="institution" xlink:title="Kunming Institute of Botany Culture Collection , Kunming, China" xlink:type="simple">KUNCC</abbrev> 23-14304) and <italic><tp:taxon-name><tp:taxon-name-part taxon-name-part-type="genus" reg="Platytrachelon">P.</tp:taxon-name-part> <tp:taxon-name-part taxon-name-part-type="species" reg="abietis">abietis</tp:taxon-name-part></tp:taxon-name></italic> (CBS 125235) showed differences of 3.2% (34/1,071 bp, including four gaps) and 11.8% (122/1,032 bp), respectively. Based on the combined morphological characteristics and sequence data, <italic><tp:taxon-name><tp:taxon-name-part taxon-name-part-type="genus" reg="Multiseptisporium">M.</tp:taxon-name-part> <tp:taxon-name-part taxon-name-part-type="species" reg="aquaticum">aquaticum</tp:taxon-name-part></tp:taxon-name></italic> is proposed as a new species.</p></tp:treatment-sec><tp:treatment-sec><!--Section generated to contain objects referenced in tp:taxon-treatment.--><fig id="F1" position="float" orientation="portrait"><object-id xmlns:xlink="http://www.w3.org/1999/xlink" content-type="doi" xlink:type="simple">10.3897/mycokeys.128.180553.figure1</object-id><object-id xmlns:xlink="http://www.w3.org/1999/xlink" content-type="arpha" xlink:type="simple">DFEFF2DF-94F8-51E1-ADAF-51AD2962A153</object-id><label>Figure 1.</label><caption><p>Phylogram generated from maximum likelihood analysis based on a combined <abbrev xmlns:xlink="http://www.w3.org/1999/xlink" xlink:title="large subunit ribosomal RNA" xlink:type="simple">LSU</abbrev>, <abbrev xmlns:xlink="http://www.w3.org/1999/xlink" xlink:title="internal transcribed spacer" xlink:type="simple">ITS</abbrev>, <abbrev xmlns:xlink="http://www.w3.org/1999/xlink" xlink:title="small subunit ribosomal RNA" xlink:type="simple">SSU</abbrev>, <italic>rpb</italic>2, and <italic>tef</italic>1-α sequence dataset representing <tp:taxon-name><tp:taxon-name-part taxon-name-part-type="class" reg="Sordariomycetes">Sordariomycetes</tp:taxon-name-part></tp:taxon-name>. A total of 129 strains are included in the combined analyses, comprising 4,056 characters, including gaps (753 characters for <abbrev xmlns:xlink="http://www.w3.org/1999/xlink" xlink:title="large subunit ribosomal RNA" xlink:type="simple">LSU</abbrev>, 491 characters for <abbrev xmlns:xlink="http://www.w3.org/1999/xlink" xlink:title="internal transcribed spacer" xlink:type="simple">ITS</abbrev>, 1,003 characters for <abbrev xmlns:xlink="http://www.w3.org/1999/xlink" xlink:title="small subunit ribosomal RNA" xlink:type="simple">SSU</abbrev>, 953 characters for <italic>rpb</italic>2, and 856 characters for <italic>tef</italic>1-α). <italic><tp:taxon-name><tp:taxon-name-part taxon-name-part-type="genus" reg="Chlorociboria">Chlorociboria</tp:taxon-name-part> <tp:taxon-name-part taxon-name-part-type="species" reg="aeruginosa">aeruginosa</tp:taxon-name-part></tp:taxon-name></italic> (AFTOL-ID 151) and <italic><tp:taxon-name><tp:taxon-name-part taxon-name-part-type="genus" reg="Dermea">Dermea</tp:taxon-name-part> <tp:taxon-name-part taxon-name-part-type="species" reg="acerina">acerina</tp:taxon-name-part></tp:taxon-name></italic> (AFTOL-ID 941) were selected as the outgroup taxa. Phylogenetic trees generated from <abbrev xmlns:xlink="http://www.w3.org/1999/xlink" xlink:title="maximum likelihood" xlink:type="simple">ML</abbrev> and <abbrev xmlns:xlink="http://www.w3.org/1999/xlink" xlink:title="Bayesian inference" xlink:type="simple">BI</abbrev> analyses were similar in overall topology. The likelihood of the final tree was evaluated and optimized under GAMMA. The best RAxML tree with a final likelihood value of −99,500.004295 is presented. The matrix contained 2,581 distinct alignment patterns, with 26.92% undetermined characters or gaps. Estimated base frequencies were as follows: A = 0.242196, C = 0.257588, G = 0.279259, T = 0.220957; substitution rates AC = 1.228123, AG = 2.867394, AT = 1.190549, CG = 1.260961, CT = 6.459408, GT = 1.000000; α = 0.344777; tree length = 16.144614. Bayesian analyses generated 3,492 trees (average standard deviation of split frequencies = 0.009982), from which 2,620 trees were sampled after 25% were discarded as burn-in. The alignment contained a total of 2,581 unique site patterns. Bootstrap support values with <abbrev xmlns:xlink="http://www.w3.org/1999/xlink" xlink:title="maximum likelihood" xlink:type="simple">ML</abbrev> ≥ 65% and Bayesian posterior probabilities (<abbrev xmlns:xlink="http://www.w3.org/1999/xlink" xlink:title="Posterior probabilities" xlink:type="simple">PP</abbrev>) ≥ 0.96 are given above the nodes as MLBS/BYPP. Thickened branches represent nodes with MLBS values of 100% and BYPP values of 1.00. A hyphen (–) indicates values lower than 65% MLBS or 0.95 <abbrev xmlns:xlink="http://www.w3.org/1999/xlink" xlink:title="Posterior probabilities" xlink:type="simple">PP</abbrev>. The ex-type cultures are indicated using “T” after strain numbers, and newly generated sequences are shown in bold blue.</p></caption><graphic xmlns:xlink="http://www.w3.org/1999/xlink" xlink:href="mycokeys-128-097-g001.jpg" id="oo_1532690.jpg" position="float" orientation="portrait" xlink:type="simple"><uri content-type="original_file" xlink:type="simple">https://binary.pensoft.net/fig/1532690</uri></graphic></fig></tp:treatment-sec><ref-list><ref id="B59"><mixed-citation xmlns:xlink="http://www.w3.org/1999/xlink" xlink:type="simple">Réblová M (2013) Two taxonomic novelties in the <tp:taxon-name><tp:taxon-name-part taxon-name-part-type="subclass">Sordariomycetidae</tp:taxon-name-part></tp:taxon-name>: <italic><tp:taxon-name><tp:taxon-name-part taxon-name-part-type="genus">Ceratolenta</tp:taxon-name-part> <tp:taxon-name-part taxon-name-part-type="species">caudata</tp:taxon-name-part></tp:taxon-name></italic> gen. et sp. nov. and <italic><tp:taxon-name><tp:taxon-name-part taxon-name-part-type="genus">Platytrachelon</tp:taxon-name-part> <tp:taxon-name-part taxon-name-part-type="species">abietis</tp:taxon-name-part></tp:taxon-name></italic> gen. et comb. nov. for <italic><tp:taxon-name><tp:taxon-name-part taxon-name-part-type="genus">Ceratosphaeria</tp:taxon-name-part> <tp:taxon-name-part taxon-name-part-type="species">abietis</tp:taxon-name-part></tp:taxon-name></italic>. Mycologia 105: 462–475. <ext-link xlink:href="10.3852/12-199" ext-link-type="doi" xlink:type="simple">https://doi.org/10.3852/12-199</ext-link></mixed-citation></ref></ref-list></tp:taxon-treatment>
